# Supplementary material for: Ready-to-Use Nutraceutical Formulations from Edible and Waste Organs of Algerian Artichokes
Source: Foods. 2022 Dec 7;11(24):3955. doi: 10.3390/foods11243955 (PMC9777799; doi:10.3390/foods11243955)
Supplement: Supplementary file 1 [file foods-11-03955-s001.zip]

Archive with 1 entries (1 files):
- foods-2061615-supplementary.pdf
